# Supplementary material for: Single-cell analysis of matrisome-related genes in breast invasive carcinoma: new avenues for molecular subtyping and risk estimation
Source: Front Immunol. 2024 Oct 18;15:1466762. doi: 10.3389/fimmu.2024.1466762 (PMC11530991; doi:10.3389/fimmu.2024.1466762)
Supplement: Supplementary file 4 [file Table3.xlsx]

## Sheet: Sheet1
R package name	Version information	Function description
glmnet	Version 4.1-8	Implement elastic net penalized logistic regression.
survival	Version 3.5-7	Statistical methods related to survival analysis.
limma	Version 3.58.1	Differential expression analysis
TCGAbiolinks	Version 2.30.0	Download TCGA dataset.
ggplot2	Version 3.4.4	Data visualization, such as volcano plots and heatmaps.
Seurat	Version 5.0.1	Single-cell data analysis and integration
maftools	Version 2.18.0	Perform the most commonly used analyses in cancer genomics.
